# Supplementary material for: Synthesis, Antitumor Activities, and Apoptosis-Inducing Activities of Schiff’s Bases Incorporating Imidazolidine-2,4-dione Scaffold: Molecular Docking Studies and Enzymatic Inhibition Activities
Source: Pharmaceuticals (Basel). 2025 Mar 28;18(4):496. doi: 10.3390/ph18040496 (PMC12030650; doi:10.3390/ph18040496)
Supplement: Supplementary file 1 [file pharmaceuticals-18-00496-s001.zip]

Archive with 1 entries (1 files):
- pharmaceuticals-3521239-supplementary.pdf
